# Supplementary material for: Efficacy of Ursolic Acid-Enriched Water-Soluble and Not Cytotoxic Nanoparticles against Enterococci
Source: Pharmaceutics. 2021 Nov 21;13(11):1976. doi: 10.3390/pharmaceutics13111976 (PMC8625572; doi:10.3390/pharmaceutics13111976)
Supplement: Supplementary file 1 [file pharmaceutics-13-01976-s001.zip]

Archive with 1 entries (1 files):
- pharmaceutics-1469579-supplementary.pdf
